# Supplementary material for: Emergence of Escherichia coli ST131 carrying carbapenemase genes, European Union/European Economic Area, August 2012 to May 2024
Source: Euro Surveill. 2024 Nov 21;29(47):2400727. doi: 10.2807/1560-7917.ES.2024.29.47.2400727 (PMC11583312; doi:10.2807/1560-7917.ES.2024.29.47.2400727)
Supplement: Supplementary Table [file 24-00727_KOHLENBERG_Supplementary_Table.xlsx]

## Sheet: Supplementary_table
This supplementary material is hosted by Eurosurveillance as supporting information alongside the article "Emergence of Escherichia coli ST131 carrying carbapenemase genes, European Union/European Economic Area, August 2012 to May 2024", on behalf of the authors, who remain responsible for the accuracy and appropriateness of the content. The same standards for ethics, copyright, attributions and …
Supplementary Table
BioSample	Reporting country	Year	BioProject	Run	Assembly	Sequence type	Carbapenemase gene(s)
SAMEA116340220	AT	2022	PRJEB81860	ERR13916393	-	131	blaOXA-244
SAMEA116340329	AT	2022	PRJEB81860	ERR13916544	-	131	blaOXA-244
SAMEA116340379	AT	2022	PRJEB81860	ERR13917178	-	131	blaOXA-244
SAMEA116340386	AT	2022	PRJEB81860	ERR13917183	-	131	blaOXA-244
SAMEA116340128	AT	2023	PRJEB81860	ERR13916269	-	131*	blaOXA-244
SAMEA116340133	AT	2023	PRJEB81860	ERR13916275	-	131	blaOXA-244
SAMEA116340242	AT	2023	PRJEB81860	ERR13916406	-	131	blaOXA-244
SAMEA116340307	AT	2024	PRJEB81860	ERR13916525	-	131	blaOXA-244
SAMEA116350105	BE	2023	PRJEB81860	ERR13926613	-	131	blaVIM-1
SAMEA116350106	BE	2023	PRJEB81860	ERR13926615	-	131	blaOXA-244
SAMEA116350108	BE	2023	PRJEB81860	ERR13926620	-	131	blaOXA-244
SAMEA116350109	BE	2023	PRJEB81860	ERR13926622	-	131	blaOXA-244
SAMEA116350111	BE	2023	PRJEB81860	ERR13926625	-	131	blaOXA-484
SAMEA116350107	BE	2024	PRJEB81860	ERR13926616	-	131	blaOXA-48
SAMEA116350110	BE	2024	PRJEB81860	ERR13926624	-	131	blaKPC-3
SAMEA116350112	BE	2024	PRJEB81860	ERR13926628	-	131	blaNDM-1
SAMEA116350113	BE	2024	PRJEB81860	ERR13926630	-	131	blaNDM-1
SAMEA116350114	BE	2024	PRJEB81860	ERR13926632	-	131	blaOXA-48
SAMEA116340122	CZ	2021	PRJEB81860	ERR13916181	-	131	blaNDM-1
SAMEA116340195	CZ	2021	PRJEB81860	ERR13916372	-	131	blaNDM-1
SAMEA116340135	CZ	2023	PRJEB81860	ERR13916277	-	131	blaOXA-244
SAMEA116340172	DE	2022	PRJEB81860	ERR13925624	-	131	blaOXA-244
SAMEA116340304	DE	2022	PRJEB81860	ERR13925549	-	131	blaOXA-244
SAMEA116340086	DE	2023	PRJEB81860	ERR13913809	-	131	blaOXA-244
SAMEA116340092	DE	2023	PRJEB81860	ERR13925632	-	131	blaKPC-3
SAMEA116340099	DE	2023	PRJEB81860	ERR13925619	-	13730	blaOXA-244
SAMEA116340103	DE	2023	PRJEB81860	ERR13925602	-	13730	blaOXA-244
SAMEA116340116	DE	2023	PRJEB81860	ERR13925508	-	131	blaOXA-244
SAMEA116340136	DE	2023	PRJEB81860	ERR13925615	-	13730	blaOXA-244
SAMEA116340141	DE	2023	PRJEB81860	ERR13925620	-	13730	blaOXA-244
SAMEA116340142	DE	2023	PRJEB81860	ERR13925644	-	131	blaOXA-48
SAMEA116340148	DE	2023	PRJEB81860	ERR13925626	-	13730	blaOXA-244
SAMEA116340153	DE	2023	PRJEB81860	ERR13925529	-	131	blaOXA-244
SAMEA116340154	DE	2023	PRJEB81860	ERR13925629	-	131	blaVIM-1
SAMEA116340167	DE	2023	PRJEB81860	ERR13925531	-	131	blaOXA-244
SAMEA116340168	DE	2023	PRJEB81860	ERR13925600	-	131	blaNDM-5
SAMEA116340177	DE	2023	PRJEB81860	ERR13925611	-	131	blaKPC-2
SAMEA116340186	DE	2023	PRJEB81860	ERR13925645	-	131	blaOXA-244
SAMEA116340187	DE	2023	PRJEB81860	ERR13925647	-	131	blaOXA-244
SAMEA116340199	DE	2023	PRJEB81860	ERR13925639	-	131	blaOXA-244
SAMEA116340224	DE	2023	PRJEB81860	ERR13925636	-	131	blaOXA-244
SAMEA116340231	DE	2023	PRJEB81860	ERR13925633	-	131	blaOXA-244
SAMEA116340240	DE	2023	PRJEB81860	ERR13925539	-	13730	blaOXA-244
SAMEA116340246	DE	2023	PRJEB81860	ERR13925597	-	131	blaOXA-244
SAMEA116340248	DE	2023	PRJEB81860	ERR13925618	-	131	blaOXA-244
SAMEA116340260	DE	2023	PRJEB81860	ERR13925621	-	131	blaOXA-244
SAMEA116340268	DE	2023	PRJEB81860	ERR13925541	-	131	blaOXA-244
SAMEA116340278	DE	2023	PRJEB81860	ERR13925530	-	131	blaNDM-1
SAMEA116340282	DE	2023	PRJEB81860	ERR13925627	-	131	blaOXA-244
SAMEA116340308	DE	2023	PRJEB81860	ERR13925601	-	131	blaOXA-244
SAMEA116340311	DE	2023	PRJEB81860	ERR13925628	-	131	blaOXA-244
SAMEA116340328	DE	2023	PRJEB81860	ERR13925521	-	13730	blaOXA-244
SAMEA116340332	DE	2023	PRJEB81860	ERR13925528	-	131	blaOXA-181
SAMEA116340342	DE	2023	PRJEB81860	ERR13925642	-	131	blaOXA-244
SAMEA116340351	DE	2023	PRJEB81860	ERR13925623	-	131	blaOXA-244
SAMEA116340353	DE	2023	PRJEB81860	ERR13925537	-	13730	blaOXA-244
SAMEA116340361	DE	2023	PRJEB81860	ERR13925535	-	13730	blaOXA-244
SAMEA116340392	DE	2023	PRJEB81860	ERR13925532	-	131	blaOXA-244
SAMEA116340405	DE	2023	PRJEB81860	ERR13925625	-	131	blaOXA-244
SAMEA116340410	DE	2023	PRJEB81860	ERR13925622	-	131	blaNDM-18
SAMEA116340413	DE	2023	PRJEB81860	ERR13925596	-	13730	blaOXA-244
SAMEA115500892	DK	2014	PRJEB75178	ERR12945248	-	131	blaNDM-1
SAMEA115500893	DK	2016	PRJEB75178	ERR12945249	-	131	blaOXA-181
SAMEA115500894	DK	2016	PRJEB75178	ERR12945250	-	131	blaOXA-48
SAMEA115500895	DK	2019	PRJEB75178	ERR12945251	-	131	blaOXA-48
SAMEA115500896	DK	2019	PRJEB75178	ERR12945252	-	131	blaOXA-48
SAMEA115500897	DK	2021	PRJEB75178	ERR12945253	-	131	blaOXA-48
SAMEA115500898	DK	2021	PRJEB75178	ERR12945254	-	131	blaOXA-244
SAMEA115500899	DK	2021	PRJEB75178	ERR12945255	-	131	blaOXA-48
SAMEA115500900	DK	2021	PRJEB75178	ERR12945256	-	131	blaOXA-244
SAMEA115500901	DK	2021	PRJEB75178	ERR12945257	-	131	blaOXA-244
SAMEA115500902	DK	2021	PRJEB75178	ERR12945258	-	131	blaOXA-244
SAMEA115500933	DK	2021	PRJEB75178	ERR12945289	-	11672	blaOXA-48
SAMEA112785744	DK	2022	PRJEB60743	ERR11021106	-	131	blaKPC-3
SAMEA112785745	DK	2022	PRJEB60743	ERR11021155	-	131	blaNDM-1
SAMEA115500903	DK	2022	PRJEB75178	ERR12945259	-	131	blaOXA-244
SAMEA115500904	DK	2022	PRJEB75178	ERR12945260	-	131	blaOXA-244
SAMEA115500905	DK	2022	PRJEB75178	ERR12945261	-	131	blaOXA-244
SAMEA115500906	DK	2022	PRJEB75178	ERR12945262	-	131	blaOXA-244
SAMEA115500907	DK	2022	PRJEB75178	ERR12945263	-	131	blaOXA-244
SAMEA115500908	DK	2022	PRJEB75178	ERR12945264	-	131	blaOXA-244
SAMEA115500909	DK	2022	PRJEB75178	ERR12945265	-	131	blaOXA-244
SAMEA115500910	DK	2022	PRJEB75178	ERR12945266	-	131	blaOXA-244
SAMEA115500911	DK	2022	PRJEB75178	ERR12945267	-	131	blaOXA-244
SAMEA115500912	DK	2022	PRJEB75178	ERR12945268	-	131	blaOXA-244
SAMEA115500913	DK	2022	PRJEB75178	ERR12945269	-	131	blaNDM-1
SAMEA115500914	DK	2023	PRJEB75178	ERR12945270	-	131	blaOXA-244
SAMEA115500915	DK	2023	PRJEB75178	ERR12945271	-	131	blaNDM-5
SAMEA115500916	DK	2023	PRJEB75178	ERR12945272	-	131	blaOXA-48
SAMEA115500917	DK	2023	PRJEB75178	ERR12945273	-	131	blaOXA-48
SAMEA115500918	DK	2023	PRJEB75178	ERR12945274	-	131	blaOXA-244
SAMEA115500919	DK	2023	PRJEB75178	ERR12945275	-	131	blaNDM-5
SAMEA115500920	DK	2023	PRJEB75178	ERR12945276	-	13730	blaOXA-244
SAMEA115500921	DK	2023	PRJEB75178	ERR12945277	-	13730	blaOXA-244
SAMEA115500922	DK	2023	PRJEB75178	ERR12945278	-	131	blaOXA-244
SAMEA115500923	DK	2023	PRJEB75178	ERR12945279	-	131	blaOXA-181
SAMEA115500924	DK	2023	PRJEB75178	ERR12945280	-	131	blaOXA-244
SAMEA115500925	DK	2023	PRJEB75178	ERR12945281	-	131*	blaOXA-244
SAMEA115500926	DK	2023	PRJEB75178	ERR12945282	-	131*	blaOXA-244
SAMEA115500927	DK	2024	PRJEB75178	ERR12945283	-	131	blaOXA-244
SAMEA115500928	DK	2024	PRJEB75178	ERR12945284	-	131	blaNDM-5
SAMEA115500929	DK	2024	PRJEB75178	ERR12945285	-	13730	blaOXA-244
SAMEA115500930	DK	2024	PRJEB75178	ERR12945286	-	131	blaOXA-244
SAMEA115500931	DK	2024	PRJEB75178	ERR12945287	-	131	blaOXA-48
SAMEA115500932	DK	2024	PRJEB75178	ERR12945288	-	131	blaOXA-181
SAMEA116340137	FI	2021	PRJEB81860	ERR13916278	-	13730	blaOXA-244
SAMEA116340155	FI	2023	PRJEB81860	ERR13916314	-	131	blaOXA-244
SAMEA116340251	FI	2023	PRJEB81860	ERR13916412	-	131	blaKPC-3
SAMEA116340286	FI	2023	PRJEB81860	ERR13916457	-	131	blaKPC-3
SAMEA116340209	FI	2024	PRJEB81860	ERR13916385	-	131	blaNDM-1
SAMEA116340374	FI	2024	PRJEB81860	ERR13917174	-	131	blaOXA-244
SAMEA116340124	FR	2019	PRJEB81860	ERR13916185	-	131	blaOXA-48
SAMEA116340259	FR	2019	PRJEB81860	ERR13926456	-	131	blaOXA-48
SAMEA116340325	FR	2019	PRJEB81860	ERR13926425	-	131	blaOXA-244
SAMEA112941426	FR	2020	PRJEB61153	ERR11258390	-	131	blaNDM-5
SAMEA116340091	FR	2020	PRJEB81860	ERR13926429	-	131	blaOXA-48
SAMEA116340101	FR	2020	PRJEB81860	ERR13915685	-	131	blaOXA-48
SAMEA116340110	FR	2020	PRJEB81860	ERR13916161	-	131	blaOXA-48
SAMEA116340120	FR	2020	PRJEB81860	ERR13916178	-	131	blaOXA-48
SAMEA116340126	FR	2020	PRJEB81860	ERR13916266	-	131	blaKPC-3
SAMEA116340127	FR	2020	PRJEB81860	ERR13916268	-	131	blaNDM-7
SAMEA116340131	FR	2020	PRJEB81860	ERR13926427	-	131	blaOXA-244
SAMEA116340134	FR	2020	PRJEB81860	ERR13926093	-	131	blaOXA-181
SAMEA116340159	FR	2020	PRJEB81860	ERR13926452	-	131	blaOXA-48
SAMEA116340170	FR	2020	PRJEB81860	ERR13916324	-	131	blaOXA-48
SAMEA116340176	FR	2020	PRJEB81860	ERR13916329	-	131	blaOXA-48
SAMEA116340203	FR	2020	PRJEB81860	ERR13916379	-	131	blaOXA-48
SAMEA116340216	FR	2020	PRJEB81860	ERR13926465	-	131	blaOXA-48
SAMEA116340254	FR	2020	PRJEB81860	ERR13916415	-	11672	blaOXA-48
SAMEA116340255	FR	2020	PRJEB81860	ERR13916416	-	131	blaOXA-48
SAMEA116340276	FR	2020	PRJEB81860	ERR13916444	-	131	blaOXA-48
SAMEA116340294	FR	2020	PRJEB81860	ERR13926448	-	131	blaOXA-48
SAMEA116340309	FR	2020	PRJEB81860	ERR13916526	-	131	blaVIM-4
SAMEA116340313	FR	2020	PRJEB81860	ERR13926426	-	131	blaOXA-48
SAMEA116340370	FR	2020	PRJEB81860	ERR13926464	-	131	blaNDM-7
SAMEA116340384	FR	2020	PRJEB81860	ERR13926424	-	11672	blaOXA-48
SAMEA116340391	FR	2020	PRJEB81860	ERR13926457	-	11672	blaOXA-48
SAMEA116340397	FR	2020	PRJEB81860	ERR13917249	-	11362	blaOXA-48
SAMEA116340094	FR	2021	PRJEB81860	ERR13915679	-	131	blaOXA-48
SAMEA116340144	FR	2021	PRJEB81860	ERR13916301	-	131	blaOXA-48
SAMEA116340151	FR	2021	PRJEB81860	ERR13926458	-	131	blaOXA-244
SAMEA116340152	FR	2021	PRJEB81860	ERR13916313	-	131	blaOXA-48
SAMEA116340160	FR	2021	PRJEB81860	ERR13916317	-	131	blaOXA-48
SAMEA116340234	FR	2021	PRJEB81860	ERR13916400	-	131	blaOXA-48
SAMEA116340238	FR	2021	PRJEB81860	ERR13926453	-	131	blaOXA-48
SAMEA116340267	FR	2021	PRJEB81860	ERR13916424	-	131	blaOXA-48
SAMEA116340269	FR	2021	PRJEB81860	ERR13916425	-	131	blaOXA-244
SAMEA116340274	FR	2021	PRJEB81860	ERR13916434	-	131	blaOXA-244
SAMEA116340326	FR	2021	PRJEB81860	ERR13916542	-	131	blaOXA-48
SAMEA116340356	FR	2021	PRJEB81860	ERR13917112	-	131	blaOXA-48
SAMEA116340359	FR	2021	PRJEB81860	ERR13917136	-	131	blaOXA-48
SAMEA116340373	FR	2021	PRJEB81860	ERR13917173	-	131	blaOXA-48
SAMEA116340404	FR	2021	PRJEB81860	ERR13917258	-	131	blaOXA-48
SAMEA112938421	FR	2022	PRJEB61153	ERR11257631	-	131	blaNDM-5
SAMEA116340088	FR	2022	PRJEB81860	ERR13915675	-	131	blaOXA-244
SAMEA116340090	FR	2022	PRJEB81860	ERR13926449	-	131	blaOXA-48
SAMEA116340095	FR	2022	PRJEB81860	ERR13915680	-	131	blaOXA-244
SAMEA116340102	FR	2022	PRJEB81860	ERR13915686	-	131	blaOXA-48
SAMEA116340121	FR	2022	PRJEB81860	ERR13916179	-	131	blaOXA-48
SAMEA116340132	FR	2022	PRJEB81860	ERR13916273	-	131	blaOXA-48
SAMEA116340139	FR	2022	PRJEB81860	ERR13916281	-	131	blaOXA-244
SAMEA116340140	FR	2022	PRJEB81860	ERR13916283	-	131	blaNDM-5
SAMEA116340156	FR	2022	PRJEB81860	ERR13916315	-	131	blaOXA-48
SAMEA116340161	FR	2022	PRJEB81860	ERR13916318	-	131	blaOXA-48
SAMEA116340164	FR	2022	PRJEB81860	ERR13916321	-	131	blaOXA-48
SAMEA116340178	FR	2022	PRJEB81860	ERR13916346	-	131	blaOXA-48
SAMEA116340183	FR	2022	PRJEB81860	ERR13916350	-	131	blaOXA-48
SAMEA116340189	FR	2022	PRJEB81860	ERR13916354	-	131	blaOXA-48
SAMEA116340190	FR	2022	PRJEB81860	ERR13916355	-	131	blaOXA-244
SAMEA116340206	FR	2022	PRJEB81860	ERR13916382	-	131	blaOXA-48
SAMEA116340208	FR	2022	PRJEB81860	ERR13916384	-	131	blaOXA-48
SAMEA116340225	FR	2022	PRJEB81860	ERR13926460	-	131	blaOXA-48
SAMEA116340229	FR	2022	PRJEB81860	ERR13926459	-	131	blaOXA-181
SAMEA116340235	FR	2022	PRJEB81860	ERR13916401	-	131	blaOXA-244
SAMEA116340243	FR	2022	PRJEB81860	ERR13926454	-	131	blaOXA-244
SAMEA116340249	FR	2022	PRJEB81860	ERR13916410	-	131	blaNDM-1
SAMEA116340250	FR	2022	PRJEB81860	ERR13916411	-	131	blaOXA-181
SAMEA116340253	FR	2022	PRJEB81860	ERR13916414	-	131	blaOXA-48
SAMEA116340258	FR	2022	PRJEB81860	ERR13916418	-	131	blaKPC-2
SAMEA116340266	FR	2022	PRJEB81860	ERR13916423	-	131	blaOXA-48
SAMEA116340271	FR	2022	PRJEB81860	ERR13916427	-	131	blaOXA-244
SAMEA116340272	FR	2022	PRJEB81860	ERR13916428	-	131	blaOXA-244
SAMEA116340277	FR	2022	PRJEB81860	ERR13926462	-	13730	blaOXA-244
SAMEA116340279	FR	2022	PRJEB81860	ERR13916447	-	131	blaOXA-48
SAMEA116340283	FR	2022	PRJEB81860	ERR13926463	-	131	blaNDM-5
SAMEA116340312	FR	2022	PRJEB81860	ERR13916528	-	13730	blaOXA-244
SAMEA116340320	FR	2022	PRJEB81860	ERR13916536	-	131	blaOXA-48
SAMEA116340322	FR	2022	PRJEB81860	ERR13916538	-	131	blaOXA-244
SAMEA116340331	FR	2022	PRJEB81860	ERR13926466	-	131	blaOXA-244
SAMEA116340334	FR	2022	PRJEB81860	ERR13916547	-	131	blaOXA-244
SAMEA116340338	FR	2022	PRJEB81860	ERR13916671	-	131	blaOXA-48
SAMEA116340339	FR	2022	PRJEB81860	ERR13916672	-	131	blaNDM-5
SAMEA116340345	FR	2022	PRJEB81860	ERR13916677	-	131	blaOXA-244
SAMEA116340350	FR	2022	PRJEB81860	ERR13917108	-	131	blaOXA-48
SAMEA116340358	FR	2022	PRJEB81860	ERR13917135	-	131	blaOXA-48
SAMEA116340363	FR	2022	PRJEB81860	ERR13917142	-	131	blaOXA-48
SAMEA116340365	FR	2022	PRJEB81860	ERR13926428	-	131	blaOXA-48
SAMEA116340366	FR	2022	PRJEB81860	ERR13917168	-	131	blaKPC-3
SAMEA116340367	FR	2022	PRJEB81860	ERR13917169	-	131	blaOXA-48
SAMEA116340382	FR	2022	PRJEB81860	ERR13917181	-	unassigned	blaOXA-48
SAMEA116340385	FR	2022	PRJEB81860	ERR13917182	-	131	blaOXA-244
SAMEA116340388	FR	2022	PRJEB81860	ERR13917185	-	131	blaVIM-1
SAMEA116340393	FR	2022	PRJEB81860	ERR13926450	-	131	blaOXA-181
SAMEA116340395	FR	2022	PRJEB81860	ERR13917248	-	131	blaOXA-48
SAMEA116340412	FR	2022	PRJEB81860	ERR13917265	-	131	blaNDM-5
SAMEA116340087	FR	2023	PRJEB81860	ERR13915673	-	131	blaVIM-1
SAMEA116340096	FR	2023	PRJEB81860	ERR13915681	-	131	blaOXA-244
SAMEA116340097	FR	2023	PRJEB81860	ERR13915682	-	131	blaOXA-244
SAMEA116340098	FR	2023	PRJEB81860	ERR13915683	-	131	blaOXA-244
SAMEA116340100	FR	2023	PRJEB81860	ERR13915684	-	131	blaOXA-48
SAMEA116340106	FR	2023	PRJEB81860	ERR13916140	-	131*	blaOXA-244
SAMEA116340108	FR	2023	PRJEB81860	ERR13916144	-	131	blaOXA-244
SAMEA116340109	FR	2023	PRJEB81860	ERR13916158	-	131	blaOXA-244
SAMEA116340112	FR	2023	PRJEB81860	ERR13916167	-	13133	blaOXA-48
SAMEA116340114	FR	2023	PRJEB81860	ERR13916170	-	131	blaOXA-48
SAMEA116340118	FR	2023	PRJEB81860	ERR13916175	-	131	blaOXA-244
SAMEA116340123	FR	2023	PRJEB81860	ERR13916184	-	13730*	blaOXA-244
SAMEA116340125	FR	2023	PRJEB81860	ERR13916265	-	131	blaOXA-244
SAMEA116340130	FR	2023	PRJEB81860	ERR13916272	-	131	blaOXA-48
SAMEA116340143	FR	2023	PRJEB81860	ERR13916299	-	131	blaNDM-1
SAMEA116340145	FR	2023	PRJEB81860	ERR13916303	-	131	blaOXA-48
SAMEA116340146	FR	2023	PRJEB81860	ERR13916308	-	131	blaOXA-244
SAMEA116340147	FR	2023	PRJEB81860	ERR13916310	-	131	blaOXA-244
SAMEA116340157	FR	2023	PRJEB81860	ERR13916316	-	131	blaOXA-48
SAMEA116340174	FR	2023	PRJEB81860	ERR13916327	-	131	blaOXA-48
SAMEA116340175	FR	2023	PRJEB81860	ERR13916328	-	131	blaOXA-244
SAMEA116340181	FR	2023	PRJEB81860	ERR13916348	-	131	blaNDM-1
SAMEA116340191	FR	2023	PRJEB81860	ERR13916356	-	131	blaOXA-48
SAMEA116340192	FR	2023	PRJEB81860	ERR13916357	-	131	blaOXA-181
SAMEA116340193	FR	2023	PRJEB81860	ERR13916370	-	131	blaOXA-244
SAMEA116340196	FR	2023	PRJEB81860	ERR13916373	-	131	blaOXA-244
SAMEA116340198	FR	2023	PRJEB81860	ERR13916376	-	13730	blaOXA-244
SAMEA116340201	FR	2023	PRJEB81860	ERR13916377	-	131	blaOXA-204
SAMEA116340202	FR	2023	PRJEB81860	ERR13916378	-	131	blaOXA-244
SAMEA116340204	FR	2023	PRJEB81860	ERR13916380	-	131	blaOXA-244
SAMEA116340205	FR	2023	PRJEB81860	ERR13916381	-	131	blaOXA-244
SAMEA116340210	FR	2023	PRJEB81860	ERR13916386	-	131	blaOXA-181
SAMEA116340214	FR	2023	PRJEB81860	ERR13916388	-	13730	blaOXA-244
SAMEA116340215	FR	2023	PRJEB81860	ERR13916389	-	131	blaOXA-48
SAMEA116340217	FR	2023	PRJEB81860	ERR13916390	-	131	blaOXA-244
SAMEA116340219	FR	2023	PRJEB81860	ERR13916392	-	131	blaOXA-244
SAMEA116340222	FR	2023	PRJEB81860	ERR13916395	-	131	blaOXA-244
SAMEA116340223	FR	2023	PRJEB81860	ERR13916396	-	131	blaOXA-484
SAMEA116340226	FR	2023	PRJEB81860	ERR13916397	-	131	blaOXA-244
SAMEA116340228	FR	2023	PRJEB81860	ERR13916398	-	131	blaOXA-244
SAMEA116340232	FR	2023	PRJEB81860	ERR13916399	-	131	blaOXA-181
SAMEA116340236	FR	2023	PRJEB81860	ERR13916402	-	131	blaOXA-244
SAMEA116340239	FR	2023	PRJEB81860	ERR13916404	-	131	blaOXA-48
SAMEA116340241	FR	2023	PRJEB81860	ERR13916405	-	131	blaOXA-244
SAMEA116340244	FR	2023	PRJEB81860	ERR13916407	-	131	blaOXA-244
SAMEA116340245	FR	2023	PRJEB81860	ERR13916408	-	131	blaOXA-244
SAMEA116340257	FR	2023	PRJEB81860	ERR13916417	-	131	blaOXA-244
SAMEA116340262	FR	2023	PRJEB81860	ERR13916419	-	131	blaOXA-244
SAMEA116340265	FR	2023	PRJEB81860	ERR13916422	-	131	blaVIM-1
SAMEA116340273	FR	2023	PRJEB81860	ERR13916431	-	131	blaOXA-244
SAMEA116340275	FR	2023	PRJEB81860	ERR13916441	-	131	blaOXA-244
SAMEA116340280	FR	2023	PRJEB81860	ERR13916451	-	131	blaOXA-244
SAMEA116340288	FR	2023	PRJEB81860	ERR13916508	-	131	blaOXA-244
SAMEA116340290	FR	2023	PRJEB81860	ERR13916512	-	131	blaOXA-48
SAMEA116340291	FR	2023	PRJEB81860	ERR13916513	-	131	blaNDM-1
SAMEA116340297	FR	2023	PRJEB81860	ERR13916517	-	131	blaOXA-244
SAMEA116340298	FR	2023	PRJEB81860	ERR13916518	-	131	blaOXA-244
SAMEA116340301	FR	2023	PRJEB81860	ERR13916521	-	131	blaOXA-48
SAMEA116340310	FR	2023	PRJEB81860	ERR13916527	-	131	blaOXA-244
SAMEA116340315	FR	2023	PRJEB81860	ERR13916530	-	131	blaOXA-244
SAMEA116340316	FR	2023	PRJEB81860	ERR13916532	-	13730	blaOXA-244
SAMEA116340317	FR	2023	PRJEB81860	ERR13916533	-	131	blaOXA-244
SAMEA116340321	FR	2023	PRJEB81860	ERR13916537	-	131	blaOXA-244
SAMEA116340324	FR	2023	PRJEB81860	ERR13916539	-	131	blaOXA-244
SAMEA116340327	FR	2023	PRJEB81860	ERR13916543	-	131	blaOXA-244
SAMEA116340330	FR	2023	PRJEB81860	ERR13916545	-	131	blaOXA-48
SAMEA116340335	FR	2023	PRJEB81860	ERR13916548	-	131	blaNDM-1
SAMEA116340336	FR	2023	PRJEB81860	ERR13916549	-	131	blaOXA-244
SAMEA116340340	FR	2023	PRJEB81860	ERR13916673	-	131	blaNDM-5
SAMEA116340344	FR	2023	PRJEB81860	ERR13916676	-	131	blaOXA-244
SAMEA116340348	FR	2023	PRJEB81860	ERR13917106	-	131	blaOXA-244
SAMEA116340354	FR	2023	PRJEB81860	ERR13917110	-	131	blaOXA-48
SAMEA116340355	FR	2023	PRJEB81860	ERR13917111	-	131	blaOXA-244
SAMEA116340357	FR	2023	PRJEB81860	ERR13917113	-	131	blaOXA-48
SAMEA116340360	FR	2023	PRJEB81860	ERR13917140	-	131	blaOXA-181
SAMEA116340362	FR	2023	PRJEB81860	ERR13917141	-	131	blaOXA-48
SAMEA116340371	FR	2023	PRJEB81860	ERR13917171	-	131	blaOXA-48
SAMEA116340372	FR	2023	PRJEB81860	ERR13917172	-	131	blaOXA-48
SAMEA116340380	FR	2023	PRJEB81860	ERR13917179	-	131	blaOXA-244
SAMEA116340387	FR	2023	PRJEB81860	ERR13917184	-	131	blaOXA-244
SAMEA116340389	FR	2023	PRJEB81860	ERR13917246	-	131	blaKPC-31
SAMEA116340398	FR	2023	PRJEB81860	ERR13917250	-	131	blaOXA-244
SAMEA116340406	FR	2023	PRJEB81860	ERR13917259	-	131	blaOXA-48
SAMEA116340408	FR	2023	PRJEB81860	ERR13917261	-	131	blaOXA-244
SAMEA116340409	FR	2023	PRJEB81860	ERR13917262	-	131	blaOXA-244
SAMEA116340411	FR	2023	PRJEB81860	ERR13917264	-	131	blaOXA-244
SAMEA116340104	FR	2024	PRJEB81860	ERR13915687	-	131	blaNDM-5
SAMEA116340107	FR	2024	PRJEB81860	ERR13916141	-	131	blaOXA-48
SAMEA116340111	FR	2024	PRJEB81860	ERR13916164	-	131	blaOXA-244
SAMEA116340115	FR	2024	PRJEB81860	ERR13916173	-	131	blaOXA-48
SAMEA116340129	FR	2024	PRJEB81860	ERR13916270	-	131	blaNDM-1
SAMEA116340149	FR	2024	PRJEB81860	ERR13916312	-	131	blaOXA-244
SAMEA116340162	FR	2024	PRJEB81860	ERR13916319	-	131	blaOXA-48
SAMEA116340163	FR	2024	PRJEB81860	ERR13916320	-	131	blaOXA-244
SAMEA116340179	FR	2024	PRJEB81860	ERR13916347	-	131	blaOXA-244
SAMEA116340184	FR	2024	PRJEB81860	ERR13916351	-	131	blaOXA-244
SAMEA116340197	FR	2024	PRJEB81860	ERR13916375	-	131	blaOXA-244
SAMEA116340212	FR	2024	PRJEB81860	ERR13916387	-	131	blaOXA-244
SAMEA116340252	FR	2024	PRJEB81860	ERR13916413	-	131	blaOXA-48
SAMEA116340263	FR	2024	PRJEB81860	ERR13916420	-	131	blaOXA-244
SAMEA116340299	FR	2024	PRJEB81860	ERR13916519	-	131	blaOXA-48
SAMEA116340300	FR	2024	PRJEB81860	ERR13916520	-	131	blaNDM-1
SAMEA116340337	FR	2024	PRJEB81860	ERR13916550	-	131	blaOXA-48
SAMEA116340341	FR	2024	PRJEB81860	ERR13916674	-	131	blaOXA-48
SAMEA116340352	FR	2024	PRJEB81860	ERR13917109	-	131	blaOXA-244
SAMEA116340364	FR	2024	PRJEB81860	ERR13917167	-	131	blaOXA-244
SAMEA116340369	FR	2024	PRJEB81860	ERR13917170	-	131	blaOXA-244
SAMEA116340401	FR	2024	PRJEB81860	ERR13917252	-	131	blaOXA-244
SAMEA116340138	HU	2023	PRJEB81860	ERR13916280	-	131	blaOXA-244
SAMEA116340293	HU	2023	PRJEB81860	ERR13916515	-	131	blaNDM-1
SAMEA116348271	IE	2016	PRJEB81860	-	GCA_964315055	131	blaOXA-48
SAMEA116350294	IE	2016	PRJEB81860	-	GCA_964331135	131	blaOXA-48
SAMEA116350307	IE	2016	PRJEB81860	-	GCA_964331125	131	blaOXA-48
SAMEA116350310	IE	2016	PRJEB81860	-	GCA_964330835	131	blaOXA-48
SAMEA116350314	IE	2016	PRJEB81860	-	GCA_964330415	131	blaOXA-48
SAMEA116350360	IE	2016	PRJEB81860	-	GCA_964331235	131	blaOXA-48
SAMEA116350361	IE	2016	PRJEB81860	-	GCA_964331175	131	blaOXA-48
SAMEA116350311	IE	2017	PRJEB81860	-	GCA_964330885	131	blaOXA-48
SAMEA116350320	IE	2017	PRJEB81860	-	GCA_964330925	131	blaOXA-48
SAMEA116350327	IE	2017	PRJEB81860	-	GCA_964330555	131	blaOXA-48
SAMEA116350357	IE	2017	PRJEB81860	-	GCA_964331145	131	blaOXA-48
SAMEA116350367	IE	2017	PRJEB81860	-	GCA_964330765	131	blaOXA-48
SAMEA116350268	IE	2018	PRJEB81860	-	GCA_964330705	131	blaOXA-48
SAMEA116350276	IE	2018	PRJEB81860	-	GCA_964332235	131	blaOXA-48
SAMEA116350295	IE	2018	PRJEB81860	-	GCA_964332095	131	blaOXA-48
SAMEA116350315	IE	2018	PRJEB81860	-	GCA_964332345	131	blaOXA-48
SAMEA116350333	IE	2018	PRJEB81860	-	GCA_964332145	131	blaNDM-1
SAMEA116350339	IE	2018	PRJEB81860	-	GCA_964332225	131	blaOXA-48
SAMEA116350355	IE	2018	PRJEB81860	-	GCA_964331995	131	blaOXA-48
SAMEA112953621	IE	2019	PRJEB61153	ERR11263094	-	131	blaNDM-5
SAMEA116350267	IE	2019	PRJEB81860	-	GCA_964330995	131	blaOXA-48
SAMEA116350277	IE	2019	PRJEB81860	-	GCA_964332065	131	blaOXA-48
SAMEA116350281	IE	2019	PRJEB81860	-	GCA_964332335	131	blaNDM-1
SAMEA116350287	IE	2019	PRJEB81860	-	GCA_964332005	131	blaKPC-3
SAMEA116350306	IE	2019	PRJEB81860	-	GCA_964331035	131	blaOXA-48
SAMEA116350324	IE	2019	PRJEB81860	-	GCA_964330695	131	blaOXA-181
SAMEA116350326	IE	2019	PRJEB81860	-	GCA_964332015	131	blaOXA-48
SAMEA116350332	IE	2019	PRJEB81860	-	GCA_964332155	131	blaOXA-48
SAMEA116350340	IE	2019	PRJEB81860	-	GCA_964332175	131	blaOXA-48
SAMEA116350352	IE	2019	PRJEB81860	-	GCA_964332255	131	blaOXA-48
SAMEA112953657	IE	2020	PRJEB61153	ERR11263556	-	131	blaNDM-5
SAMEA116340346	IE	2020	PRJEB81860	ERR13917104	-	131	blaOXA-244
SAMEA116350269	IE	2020	PRJEB81860	-	GCA_964330865	131	blaOXA-48
SAMEA116350279	IE	2020	PRJEB81860	-	GCA_964332025	131	blaOXA-48
SAMEA116350282	IE	2020	PRJEB81860	-	GCA_964330485	131	blaOXA-48
SAMEA116350283	IE	2020	PRJEB81860	-	GCA_964332295	131	blaOXA-48
SAMEA116350285	IE	2020	PRJEB81860	-	GCA_964330635	131	blaOXA-48
SAMEA116350299	IE	2020	PRJEB81860	-	GCA_964332115	131	blaOXA-48
SAMEA116350309	IE	2020	PRJEB81860	-	GCA_964330905	131	blaOXA-48
SAMEA116350328	IE	2020	PRJEB81860	-	GCA_964332315	131	blaOXA-48
SAMEA116350335	IE	2020	PRJEB81860	-	GCA_964330575	131	blaOXA-48
SAMEA116350336	IE	2020	PRJEB81860	-	GCA_964330565	131	blaOXA-48
SAMEA116350338	IE	2020	PRJEB81860	-	GCA_964331085	131	blaOXA-48
SAMEA116350342	IE	2020	PRJEB81860	-	GCA_964332135	131	blaOXA-48
SAMEA116350347	IE	2020	PRJEB81860	-	GCA_964332285	131	blaOXA-48
SAMEA116350349	IE	2020	PRJEB81860	-	GCA_964332245	131	blaOXA-48
SAMEA116350359	IE	2020	PRJEB81860	-	GCA_964331185	131	blaOXA-48
SAMEA116350262	IE	2021	PRJEB81860	-	GCA_964330965	131	blaOXA-48
SAMEA116350272	IE	2021	PRJEB81860	-	GCA_964330585	131	blaOXA-48
SAMEA116350274	IE	2021	PRJEB81860	-	GCA_964330605	131	blaOXA-48
SAMEA116350275	IE	2021	PRJEB81860	-	GCA_964330665	131	blaOXA-48
SAMEA116350284	IE	2021	PRJEB81860	-	GCA_964330645	131	blaOXA-48
SAMEA116350293	IE	2021	PRJEB81860	-	GCA_964330715	131	blaOXA-48
SAMEA116350302	IE	2021	PRJEB81860	-	GCA_964331165	131	blaOXA-48
SAMEA116350303	IE	2021	PRJEB81860	-	GCA_964331055	131	blaOXA-48
SAMEA116350305	IE	2021	PRJEB81860	-	GCA_964330435	131	blaOXA-48
SAMEA116350329	IE	2021	PRJEB81860	-	GCA_964330685	131	blaOXA-48
SAMEA116350334	IE	2021	PRJEB81860	-	GCA_964330625	131	blaOXA-48
SAMEA116350341	IE	2021	PRJEB81860	-	GCA_964331105	131	blaOXA-48
SAMEA116350345	IE	2021	PRJEB81860	-	GCA_964331245	131	blaOXA-48
SAMEA116350351	IE	2021	PRJEB81860	-	GCA_964331015	131	blaOXA-48
SAMEA116340093	IE	2022	PRJEB81860	ERR13915677	-	131	blaOXA-244
SAMEA116340247	IE	2022	PRJEB81860	ERR13916409	-	131	blaOXA-244
SAMEA116340347	IE	2022	PRJEB81860	ERR13917105	-	131	blaNDM-5; blaOXA-244
SAMEA116340376	IE	2022	PRJEB81860	ERR13917175	-	131	blaOXA-244
SAMEA116348270	IE	2022	PRJEB81860	-	GCA_964317025	131	blaOXA-48
SAMEA116350263	IE	2022	PRJEB81860	-	GCA_964330495	131	blaOXA-48
SAMEA116350265	IE	2022	PRJEB81860	-	GCA_964330655	131	blaOXA-48
SAMEA116350266	IE	2022	PRJEB81860	-	GCA_964330545	131	blaOXA-48
SAMEA116350271	IE	2022	PRJEB81860	-	GCA_964330935	131	blaOXA-48
SAMEA116350278	IE	2022	PRJEB81860	-	GCA_964330525	131	blaKPC-2
SAMEA116350286	IE	2022	PRJEB81860	-	GCA_964330675	131	blaOXA-48
SAMEA116350289	IE	2022	PRJEB81860	-	GCA_964330985	131	blaKPC-2
SAMEA116350290	IE	2022	PRJEB81860	-	GCA_964331075	131	blaNDM-1
SAMEA116350292	IE	2022	PRJEB81860	-	GCA_964332275	131	blaOXA-48
SAMEA116350297	IE	2022	PRJEB81860	-	GCA_964330975	131	blaOXA-48
SAMEA116350304	IE	2022	PRJEB81860	-	GCA_964330445	131	blaOXA-48
SAMEA116350308	IE	2022	PRJEB81860	-	GCA_964331115	131	blaOXA-48
SAMEA116350313	IE	2022	PRJEB81860	-	GCA_964330895	131	blaOXA-181
SAMEA116350316	IE	2022	PRJEB81860	-	GCA_964330755	131	blaOXA-48
SAMEA116350317	IE	2022	PRJEB81860	-	GCA_964330405	131	blaOXA-48
SAMEA116350319	IE	2022	PRJEB81860	-	GCA_964330945	131	blaOXA-48
SAMEA116350322	IE	2022	PRJEB81860	-	GCA_964331025	131	blaOXA-48
SAMEA116350325	IE	2022	PRJEB81860	-	GCA_964330505	131	blaOXA-48
SAMEA116350330	IE	2022	PRJEB81860	-	GCA_964330615	131	blaOXA-48
SAMEA116350331	IE	2022	PRJEB81860	-	GCA_964332035	131	blaOXA-48
SAMEA116350337	IE	2022	PRJEB81860	-	GCA_964330595	131	blaOXA-48
SAMEA116350343	IE	2022	PRJEB81860	-	GCA_964331205	131	blaOXA-48
SAMEA116350344	IE	2022	PRJEB81860	-	GCA_964331195	131	blaOXA-48
SAMEA116350348	IE	2022	PRJEB81860	-	GCA_964332045	131	blaOXA-48
SAMEA116350350	IE	2022	PRJEB81860	-	GCA_964331265	131	blaKPC-2
SAMEA116350353	IE	2022	PRJEB81860	-	GCA_964331225	131	blaOXA-48
SAMEA116350354	IE	2022	PRJEB81860	-	GCA_964331255	131	blaOXA-48
SAMEA116350356	IE	2022	PRJEB81860	-	GCA_964330875	131	blaOXA-48
SAMEA116350358	IE	2022	PRJEB81860	-	GCA_964330845	131	blaOXA-48
SAMEA116350362	IE	2022	PRJEB81860	-	GCA_964331065	131	blaOXA-48
SAMEA116350363	IE	2022	PRJEB81860	-	GCA_964331095	131	blaOXA-48
SAMEA116350364	IE	2022	PRJEB81860	-	GCA_964331045	131	blaNDM-1
SAMEA116350365	IE	2022	PRJEB81860	-	GCA_964330425	131	blaOXA-48
SAMEA116350369	IE	2022	PRJEB81860	-	GCA_964330795	131	blaOXA-48
SAMEA116340165	IE	2023	PRJEB81860	ERR13916322	-	131	blaOXA-244
SAMEA116340171	IE	2023	PRJEB81860	ERR13916325	-	131	blaOXA-244
SAMEA116340188	IE	2023	PRJEB81860	ERR13916353	-	13730	blaOXA-244
SAMEA116340302	IE	2023	PRJEB81860	ERR13916522	-	131	blaOXA-244
SAMEA116340333	IE	2023	PRJEB81860	ERR13916546	-	13730	blaOXA-244
SAMEA116340381	IE	2023	PRJEB81860	ERR13917180	-	131	blaOXA-244
SAMEA116348269	IE	2023	PRJEB81860	-	GCA_964316955	131	blaOXA-48
SAMEA116350264	IE	2023	PRJEB81860	-	GCA_964330455	131	blaOXA-48
SAMEA116350270	IE	2023	PRJEB81860	-	GCA_964330855	131	blaOXA-48
SAMEA116350291	IE	2023	PRJEB81860	-	GCA_964331005	131	blaOXA-48
SAMEA116350300	IE	2023	PRJEB81860	-	GCA_964330745	131	blaOXA-48
SAMEA116350301	IE	2023	PRJEB81860	-	GCA_964331215	131	blaOXA-181
SAMEA116350312	IE	2023	PRJEB81860	-	GCA_964330825	131	blaOXA-48
SAMEA116350321	IE	2023	PRJEB81860	-	GCA_964330955	131	blaOXA-48
SAMEA116350346	IE	2023	PRJEB81860	-	GCA_964331155	131	blaOXA-48
SAMEA116350366	IE	2023	PRJEB81860	-	GCA_964330785	131	blaOXA-48
SAMEA116340117	IE	2024	PRJEB81860	ERR13925659	-	131	blaOXA-244
SAMEA116340158	IE	2024	PRJEB81860	ERR13925657	-	131	blaOXA-244
SAMEA116340256	IE	2024	PRJEB81860	ERR13925654	-	131	blaOXA-244
SAMEA116340323	IE	2024	PRJEB81860	ERR13925649	-	131	blaOXA-244
SAMEA116348272	IE	2024	PRJEB81860	-	GCA_964314885	131	blaOXA-48
SAMEA116350280	IE	2024	PRJEB81860	-	GCA_964330515	131	blaOXA-48
SAMEA116350288	IE	2024	PRJEB81860	-	GCA_964330535	131	blaOXA-48
SAMEA116350296	IE	2024	PRJEB81860	-	GCA_964330735	131	blaOXA-48
SAMEA116350318	IE	2024	PRJEB81860	-	GCA_964330915	131	blaOXA-48
SAMEA116350323	IE	2024	PRJEB81860	-	GCA_964330475	131	blaOXA-48
SAMEA116350273	IE	-	PRJEB81860	-	GCA_964332125	131	blaOXA-48
SAMEA116350298	IE	-	PRJEB81860	-	GCA_964330725	131	blaOXA-48
SAMEA116350368	IE	-	PRJEB81860	-	GCA_964330815	131	blaOXA-48
SAMEA116340414	LT	2019	PRJEB81860	ERR13917266	-	131	blaKPC-2
SAMEA116340415	LT	2019	PRJEB81860	ERR13917267	-	131	blaKPC-2
SAMEA116340416	LT	2019	PRJEB81860	ERR13917268	-	131	blaKPC-2
SAMEA116340417	LT	2019	PRJEB81860	ERR13917269	-	131	blaKPC-2
SAMEA116340418	LT	2019	PRJEB81860	ERR13917270	-	131	blaKPC-2
SAMEA116340419	LT	2022	PRJEB81860	ERR13917271	-	131	blaKPC-2
SAMEA116340420	LT	2022	PRJEB81860	ERR13917272	-	131	blaKPC-2
SAMEA116340421	LT	2022	PRJEB81860	ERR13917273	-	131	blaKPC-2
SAMEA116339883	LT	2023	PRJEB81860	ERR13913805	-	131	blaKPC-2
SAMEA116340084	LT	2023	PRJEB81860	ERR13913807	-	131	blaKPC-2
SAMEA116340085	LT	2023	PRJEB81860	ERR13913808	-	131	blaKPC-2
SAMEA116340182	LT	2023	PRJEB81860	ERR13916349	-	131*	blaOXA-48
SAMEA116351170	LU	2019	PRJEB81860	ERR13927294	-	131	blaOXA-48
SAMEA116351166	LU	2022	PRJEB81860	ERR13927287	-	131	blaKPC-3
SAMEA116351168	LU	2022	PRJEB81860	ERR13927291	-	131	blaNDM-5
SAMEA116351167	LU	2023	PRJEB81860	ERR13927288	-	131	blaOXA-244
SAMEA116351169	LU	2024	PRJEB81860	ERR13927292	-	131	blaOXA-244
SAMEA116340113	LV	2023	PRJEB81860	ERR13916169	-	131	blaKPC-3
SAMEA116340211	LV	2023	PRJEB81860	ERR13925661	-	131	blaOXA-48
SAMEA116340218	NL	2012	PRJEB81860	ERR13916391	-	131	blaOXA-48
SAMEA6368342	NL	2017	PRJEB35685	ERR3712735	-	131	blaVIM-1
SAMEA6368358	NL	2017	PRJEB35685	ERR3712751	-	131	blaVIM-1
SAMEA6368359	NL	2017	PRJEB35685	ERR3712752	-	131	blaVIM-1
SAMEA6368360	NL	2017	PRJEB35685	ERR3712753	-	131	blaVIM-1
SAMEA6368361	NL	2017	PRJEB35685	ERR3712754	-	131	blaVIM-1
SAMEA6368362	NL	2017	PRJEB35685	ERR3712755	-	131	blaVIM-1
SAMEA6368367	NL	2017	PRJEB35685	ERR3712760	-	131	blaNDM-1
SAMEA6368398	NL	2017	PRJEB35685	ERR3712791	-	131	blaVIM-1
SAMEA6368498	NL	2017	PRJEB35685	ERR3712891	-	131	blaVIM-1
SAMEA6368552	NL	2018	PRJEB35685	ERR3712945	-	131	blaOXA-48
SAMEA116340207	NL	2018	PRJEB81860	ERR13916383	-	8420	blaKPC-2
SAMEA7758555	NL	2019	PRJEB42331	ERR5037500	-	131	blaOXA-48
SAMEA7758573	NL	2019	PRJEB42331	ERR5037518	-	11362	blaOXA-48
SAMEA7758684	NL	2019	PRJEB42331	ERR5037629	-	131	blaOXA-48
SAMEA7758685	NL	2019	PRJEB42331	ERR5037630	-	131	blaOXA-48
SAMEA116340287	NL	2019	PRJEB81860	ERR13916463	-	131	blaNDM-1
SAMEA116340303	NL	2019	PRJEB81860	ERR13916523	-	131	blaNDM-1
SAMEA116340394	NL	2019	PRJEB81860	ERR13917247	-	131	blaNDM-5
SAMEA112957330	NL	2020	PRJEB61153	ERR11267962	-	131	blaNDM-5
SAMEA116340105	NL	2020	PRJEB81860	ERR13915688	-	131	blaOXA-244
SAMEA116340119	NL	2020	PRJEB81860	ERR13916176	-	131	blaOXA-232
SAMEA116340194	NL	2020	PRJEB81860	ERR13916371	-	131	blaOXA-48
SAMEA116340314	NL	2020	PRJEB81860	ERR13916529	-	131	blaOXA-244
SAMEA116340318	NL	2020	PRJEB81860	ERR13916534	-	131	blaVIM-1
SAMEA116340402	NL	2020	PRJEB81860	ERR13917256	-	11358	blaOXA-48
SAMEA116340166	NL	2021	PRJEB81860	ERR13916323	-	131	blaOXA-48
SAMEA116340237	NL	2021	PRJEB81860	ERR13916403	-	131	blaOXA-244
SAMEA116340173	NL	2022	PRJEB81860	ERR13916326	-	131	blaOXA-48
SAMEA116340221	NL	2022	PRJEB81860	ERR13916394	-	13730	blaOXA-244
SAMEA116340270	NL	2022	PRJEB81860	ERR13916426	-	131	blaOXA-244
SAMEA116340296	NL	2022	PRJEB81860	ERR13916516	-	13730	blaOXA-244
SAMEA116340306	NL	2022	PRJEB81860	ERR13916524	-	131	blaOXA-244
SAMEA116340377	NL	2022	PRJEB81860	ERR13917176	-	131	blaOXA-244
SAMEA116340403	NL	2022	PRJEB81860	ERR13917257	-	131	blaNDM-5
SAMN39950430	NL	2022	PRJNA1076808	SRR27977203	-	131	blaOXA-244
SAMN39950437	NL	2022	PRJNA1076808	SRR27977316	-	131	blaOXA-244
SAMEA116340185	NL	2023	PRJEB81860	ERR13916352	-	131	blaOXA-244
SAMEA116340264	NL	2023	PRJEB81860	ERR13916421	-	131	blaOXA-244
SAMEA116340289	NL	2023	PRJEB81860	ERR13916509	-	131	blaOXA-244
SAMEA116340292	NL	2023	PRJEB81860	ERR13916514	-	131	blaOXA-244
SAMEA116340319	NL	2023	PRJEB81860	ERR13916535	-	13730	blaOXA-244
SAMEA116340343	NL	2023	PRJEB81860	ERR13916675	-	13730	blaOXA-244
SAMEA116340349	NL	2023	PRJEB81860	ERR13917107	-	13730	blaOXA-244
SAMEA116340378	NL	2023	PRJEB81860	ERR13917177	-	131	blaOXA-244
SAMEA116340400	NL	2023	PRJEB81860	ERR13917251	-	131	blaOXA-244
SAMEA116340407	NL	2023	PRJEB81860	ERR13917260	-	131	blaOXA-244
SAMN39950481	NL	2023	PRJNA1076808	SRR27977206	-	131	blaNDM-1
SAMN39950507	NL	2023	PRJNA1076808	SRR27977177	-	11672	blaOXA-48
SAMN39950530	NL	2023	PRJNA1076808	SRR27977342	-	13730	blaOXA-244
SAMN39950550	NL	2023	PRJNA1076808	SRR27977320	-	11672	blaOXA-48
SAMN39950600	NL	2023	PRJNA1076808	SRR27977301	-	131	blaOXA-244
SAMN39950625	NL	2023	PRJNA1076808	SRR27977120	-	13730	blaOXA-244
SAMN39950627	NL	2023	PRJNA1076808	SRR27977118	-	13730	blaOXA-244
SAMN39950629	NL	2023	PRJNA1076808	SRR27977116	-	131	blaOXA-244
SAMN39950635	NL	2023	PRJNA1076808	SRR27977109	-	131	blaOXA-48
SAMEA116340089	NL	2024	PRJEB81860	ERR13925666	-	131	blaOXA-244*
SAMEA116340230	NL	2024	PRJEB81860	ERR13925668	-	131	blaOXA-244
SAMEA116340285	NL	2024	PRJEB81860	ERR13925664	-	131	blaOXA-244
SAMEA116340390	NL	2024	PRJEB81860	ERR13925667	-	131	blaOXA-244
SAMN04158307	NO	2012	PRJNA295003	SRR2724110	-	131	blaNDM-1
SAMEA111435824	NO	2018	PRJEB56146	ERR10321632	-	131	blaOXA-244
SAMEA111435832	NO	2018	PRJEB56146	ERR10321640	-	131	blaNDM-5; blaOXA-232
SAMEA111435873	NO	2019	PRJEB56146	ERR10321681	-	131	blaOXA-48
SAMEA111435992	NO	2020	PRJEB56146	ERR10321800	-	131	blaOXA-181
SAMEA111436038	NO	2021	PRJEB56146	ERR10321846	-	131	blaOXA-48
SAMEA111436053	NO	2021	PRJEB56146	ERR10321861	-	131	blaOXA-244
SAMEA116351613	NO	2022	PRJEB81860	ERR13928840	-	131	blaNDM-1
SAMEA116351614	NO	2022	PRJEB81860	ERR13928842	-	131	blaOXA-244
SAMEA116351615	NO	2022	PRJEB81860	ERR13928844	-	131	blaOXA-48
SAMEA116351610	NO	2023	PRJEB81860	ERR13928816	-	13730	blaOXA-244
SAMEA116351611	NO	2023	PRJEB81860	ERR13928818	-	13730	blaOXA-244
SAMEA116351612	NO	2023	PRJEB81860	ERR13928832	-	13730	blaOXA-244
SAMEA116350124	PT	2016	PRJEB81860	ERR13926701	-	unassigned	blaNDM-1
SAMEA116350128	PT	2016	PRJEB81860	ERR13927193	-	131	blaNDM-1
SAMEA116350133	PT	2020	PRJEB81860	ERR13927208	-	131	blaKPC-3
SAMEA116350116	PT	2021	PRJEB81860	ERR13926649	-	131	blaNDM-1
SAMEA116350115	PT	2022	PRJEB81860	ERR13926633	-	131	blaKPC-31
SAMEA116350117	PT	2022	PRJEB81860	ERR13926652	-	131	blaKPC-31
SAMEA116350118	PT	2022	PRJEB81860	ERR13926686	-	131	blaKPC-31
SAMEA116350119	PT	2022	PRJEB81860	ERR13926689	-	131	blaKPC-31
SAMEA116350120	PT	2022	PRJEB81860	ERR13926692	-	131	blaKPC-31
SAMEA116350121	PT	2022	PRJEB81860	ERR13926695	-	131	blaKPC-31
SAMEA116350122	PT	2022	PRJEB81860	ERR13926697	-	131	blaKPC-31
SAMEA116350123	PT	2022	PRJEB81860	ERR13926700	-	131	blaKPC-31
SAMEA116350125	PT	2022	PRJEB81860	ERR13926707	-	131	blaKPC-3*^
SAMEA116350126	PT	2022	PRJEB81860	ERR13926709	-	131	blaKPC-31
SAMEA116350127	PT	2022	PRJEB81860	ERR13926711	-	131	blaKPC-31
SAMEA116350129	PT	2022	PRJEB81860	ERR13927198	-	131	blaKPC-31
SAMEA116350130	PT	2022	PRJEB81860	ERR13927200	-	131	blaKPC-53
SAMEA116350131	PT	2022	PRJEB81860	ERR13927202	-	131	blaKPC-31
SAMEA116350132	PT	2022	PRJEB81860	ERR13927205	-	131	blaKPC-31
SAMEA116350134	PT	2022	PRJEB81860	ERR13927212	-	131	blaKPC-31
SAMEA116303675	SE	2017	PRJEB76821	ERR13868050	-	131	blaOXA-244
SAMEA116303676	SE	2018	PRJEB76821	ERR13868051	-	131	blaNDM-5
SAMEA116303679	SE	2019	PRJEB76821	ERR13868054	-	131	blaOXA-48
SAMEA116303680	SE	2019	PRJEB76821	ERR13868055	-	131	blaOXA-48
SAMEA116303681	SE	2019	PRJEB76821	ERR13868056	-	131	blaKPC-2
SAMEA116303682	SE	2020	PRJEB76821	ERR13868057	-	131	blaOXA-48
SAMEA116303683	SE	2020	PRJEB76821	ERR13868058	-	131	blaOXA-244
SAMEA116303684	SE	2021	PRJEB76821	ERR13868059	-	131	blaKPC-2
SAMEA116303685	SE	2021	PRJEB76821	ERR13868060	-	131	blaOXA-244
SAMEA116303690	SE	2022	PRJEB76821	ERR13868065	-	131?	blaOXA-48
SAMEA116303692	SE	2022	PRJEB76821	ERR13868067	-	131	blaOXA-48
SAMEA116303693	SE	2022	PRJEB76821	ERR13868068	-	13730	blaOXA-244
SAMEA116303694	SE	2022	PRJEB76821	ERR13868069	-	131	blaOXA-48
SAMEA116303695	SE	2022	PRJEB76821	ERR13868070	-	131	blaOXA-244
SAMEA116303696	SE	2022	PRJEB76821	ERR13868071	-	13730	blaOXA-244
SAMEA116303699	SE	2022	PRJEB76821	ERR13868074	-	131	blaOXA-48
SAMEA116303697	SE	2023	PRJEB76821	ERR13868072	-	131?	blaOXA-48
SAMEA116303698	SE	2023	PRJEB76821	ERR13868073	-	131	blaKPC-3
SAMEA116303700	SE	2023	PRJEB76821	ERR13868075	-	13730	blaOXA-244
SAMEA116303701	SE	2023	PRJEB76821	ERR13868076	-	13730?	blaOXA-244
SAMEA116303702	SE	2023	PRJEB76821	ERR13868077	-	131?	blaOXA-48
SAMEA116303703	SE	2023	PRJEB76821	ERR13868078	-	13730	blaOXA-244
SAMEA116303705	SE	2023	PRJEB76821	ERR13868080	-	13730	blaOXA-244
SAMEA116303707	SE	2023	PRJEB76821	ERR13868082	-	131	blaOXA-244
SAMEA116303708	SE	2023	PRJEB76821	ERR13868083	-	131	blaOXA-244
SAMEA116303709	SE	2023	PRJEB76821	ERR13868084	-	131	blaOXA-244
SAMEA116303712	SE	2023	PRJEB76821	ERR13868087	-	13730	blaOXA-244
SAMEA116303713	SE	2023	PRJEB76821	ERR13868088	-	131	blaNDM-5
SAMEA116303715	SE	2023	PRJEB76821	ERR13868090	-	13730	blaOXA-244
SAMEA116303716	SE	2023	PRJEB76821	ERR13868091	-	13730	blaOXA-244
SAMEA116303717	SE	2024	PRJEB76821	ERR13868092	-	131	blaOXA-244
SAMEA116303718	SE	2024	PRJEB76821	ERR13868093	-	131	blaOXA-244
SAMEA116303719	SE	2024	PRJEB76821	ERR13868094	-	13730	blaOXA-244
SAMEA116303720	SE	2024	PRJEB76821	ERR13868095	-	13730	blaOXA-244
SAMEA116303721	SE	2024	PRJEB76821	ERR13868096	-	131	blaOXA-244
SAMEA116350370	SI	2022	PRJEB81860	-	GCA_964330805	131	blaNDM-1
SAMEA116350371	SI	2023	PRJEB81860	-	GCA_964330465	131	blaOXA-48
SAMEA116350372	SI	2023	PRJEB81860	-	GCA_964330775	131	blaOXA-244
* gene or MLST allele identity <100%
^ gene coverage <100%
? MLST allele coverage <100%
- absent
